# Supplementary material for: Magnetic and Golden Yogurts. Food as a Potential Nanomedicine Carrier
Source: Materials (Basel). 2020 Jan 19;13(2):481. doi: 10.3390/ma13020481 (PMC7014100; doi:10.3390/ma13020481)
Supplement: Supplementary file 1 [file materials-13-00481-s001.zip]

Archive with 2 entries (2 files):
- materials-685727l-SM-proof.docx
- Video S1.avi
